# Supplementary material for: Improving model fairness in image-based computer-aided diagnosis
Source: Nat Commun. 2023 Oct 6;14:6261. doi: 10.1038/s41467-023-41974-4 (PMC10558498; doi:10.1038/s41467-023-41974-4)
Supplement: Supplementary file 4 — Source Data [file 41467_2023_41974_MOESM4_ESM.xlsx]

## Sheet: Figure 2a
MIDRC	Age	AUC	Baseline	Proposed		PFD	Baseline	Proposed		Sex	AUC	Baseline	Proposed		PFD	Baseline	Proposed		Race	AUC	Baseline	Proposed		PFD	Baseline	Proposed
			0.8168	0.7945			0.0993	0.049				0.8168	0.8077			0.0116	0.0056				0.8168	0.8041			0.2106	0.1521
			0.8369	0.8156			0.0796	0.0592				0.8369	0.8272			0.0025	0.0063				0.8369	0.8139			0.1132	0.0644
			0.8409	0.8315			0.0792	0.0575				0.8409	0.8352			0.003	0.0047				0.8409	0.8165			0.0971	0.0682
			0.8094	0.7936			0.046	0.0242				0.8094	0.7966			0.0069	0.0061				0.8094	0.7929			0.1719	0.1013
			0.8041	0.7909			0.0822	0.0409				0.8041	0.802			0.0288	0.0017				0.8041	0.7805			0.1001	0.0316

## Sheet: Figure 2b
MIMIC-CXR	Age	AUC	Baseline	Proposed		PFD	Baseline	Proposed		Sex	AUC	Baseline	Proposed		PFD	Baseline	Proposed		Race	AUC	Baseline	Proposed		PFD	Baseline	Proposed
			0.7846	0.7812			0.0911	0.0418				0.7846	0.7809			0.0594	0.0355				0.7846	0.7728			0.0262	0.0404
			0.7731	0.7845			0.098	0.0569				0.7731	0.7857			0.055	0.0486				0.7731	0.7756			0.0419	0.0456
			0.7924	0.7869			0.0881	0.0719				0.7924	0.7735			0.0507	0.0059				0.7924	0.764			0.0243	0.0395
			0.7758	0.7797			0.065	0.0447				0.7758	0.7685			0.012	0.0343				0.7758	0.7789			0.0385	0.04
			0.7832	0.7764			0.0805	0.0563				0.7832	0.772			0.0465	0.0203				0.7832	0.7705			0.0224	0.0364

## Sheet: Figure 2c
OTHS	Age	AUC	Baseline	Proposed		PFD	Baseline	Proposed		Sex	AUC	Baseline	Proposed		PFD	Baseline	Proposed		Race	AUC	Baseline	Proposed		PFD	Baseline	Proposed
			0.8913	0.916			0.1042	0.0396				0.8913	0.9021			0.0028	0.0019				0.8913	0.8979			0.0147	0.0134
			0.9035	0.9198			0.097	0.0523				0.9035	0.9144			0.0028	0.0036				0.9035	0.8971			0.0252	0.0041
			0.8674	0.887			0.0508	0.039				0.8674	0.8649			0.0703	0.0545				0.8674	0.8926			0.0048	0.0131
			0.8871	0.8814			0.0369	0.0021				0.8871	0.8886			0.0504	0.0274				0.8871	0.8731			0.066	0.0096
			0.8969	0.9052			0.0136	0.0067				0.8969	0.9082			0.0248	0.0097				0.8969	0.9005			0.0031	0.0237

## Sheet: Figure 2d
AREDS	Age	AUC	Baseline	Proposed		PFD	Baseline	Proposed		Sex	AUC	Baseline	Proposed		PFD	Baseline	Proposed
			0.9777	0.978			0.06	0.0437				0.9777	0.9783			0.0001	0.0012
			0.9816	0.9815			0.034	0.0255				0.9816	0.9804			0.0022	0.0008
			0.97777	0.9808			0.0125	0.0082				0.9778	0.9803			0.0013	0.0024
			0.9839	0.983			0.0361	0.0285				0.9839	0.9861			0.0085	0.0078
			0.9832	0.9819			0.0085	0.0071				0.9832	0.9819			0.0048	0.0056

## Sheet: Figure 3a
AREDS	CHF	AUC	Baseline	Proposed		PFD	Baseline	Proposed
			0.9754	0.9754			0.0385	0.0231
			0.9751	0.9765			0.0218	0.0246
			0.9837	0.9837			0.0085	0.0085
			0.9817	0.9875			0.0133	0.0036
			0.9818	0.982			0.017	0.0105

## Sheet: Figure 3b
AREDS	ARMS2	AUC	Baseline	Proposed		PFD	Baseline	Proposed
			0.9754	0.9734			0.0174	0.0093
			0.9751	0.9803			0.0147	0.0018
			0.9837	0.9859			0.0153	0.0088
			0.9817	0.9836			0.017	0.015
			0.9818	0.9818			0.0108	0.0029

## Sheet: Figure 4a
MIDRC	Age and Race	AUC	Baseline	Proposed		PFD	Baseline	Proposed
			0.8168	0.8021			0.2624	0.156
			0.8369	0.8129			0.2209	0.0914
			0.8409	0.8103			0.1528	0.0962
			0.8094	0.7835			0.1883	0.0835
			0.8041	0.7949			0.2278	0.1233

## Sheet: Figure 4b
MIMIC-CXR	Age and Sex	AUC	Baseline	Proposed		PFD	Baseline	Proposed
			0.7846	0.7683			0.131	0.0902
			0.7872	0.7815			0.2146	0.1354
			0.7924	0.7743			0.2519	0.0722
			0.7758	0.7862			0.2133	0.1232
			0.7832	0.7768			0.1941	0.0891

## Sheet: Figure 4c
OHTS	Age and Sex	AUC	Baseline	Proposed		PFD	Baseline	Proposed
			0.8913	0.8923			0.1134	0.0691
			0.9035	0.9113			0.1232	0.0531
			0.8674	0.8701			0.2117	0.147
			0.8871	0.8852			0.0734	0.0569
			0.8969	0.9005			0.1275	0.0952

## Sheet: Figure 4d
AREDS	Age and CFH	AUC	Baseline	Proposed		PFD	Baseline	Proposed
			0.9754	0.9767			0.3413	0.3032
			0.9751	0.9771			0.1602	0.1296
			0.9837	0.985			0.0391	0.0234
			0.9817	0.9853			0.0773	0.0552
			0.9818	0.9767			0.1719	0.0543

[truncated: 4 more sheets: Figure 5a, Figure 5b, Figure 6a, Figure 6b]
